# Supplementary material for: Pesticides and transgenerational inheritance of pathologies: Designing, analysing and reporting rodent studies
Source: PLoS One. 2020 Oct 1;15(10):e0228762. doi: 10.1371/journal.pone.0228762 (PMC7529424; doi:10.1371/journal.pone.0228762)
Supplement: S1 Dataset — (XLS) [file pone.0228762.s004.xls]

## Sheet: Sheet1
F0ID	F1NUM	Group	Sex	Pub	TestOvary	Prostate	Kid	Lean	Obese
112	1	1	1	0	0		0	0	0
112	2	1	1	0	0			0	0
112	3	1	1	0	0		0	0	0
112	4	1	1	0	0			0	0
112	5	1	1	0	0		0	0	0
112	6	1	1	0	0		0	0	0
112	7	1	0	0				0	0
112	8	1	0	0				0	0
112	9	1	0	0	1	0	0	0	0
112	10	1	0	0	1	1	0	0	0
113	1	1	0	0	0		0	0	0
113	2	1	0	0		0		0	0
113	3	1	0	0		0		0	0
113	4	1	0	0				0	0
113	5	1	1	0				0	0
113	6	1	1	0				0	0
113	7	1	1	0	0			0	0
113	8	1	1	0	0		0	0	0
113	9	1	1	0	0		0	0	0
113	10	1	1	0	1		0	0	0
114	1	1	0	0	0	0	0	0	0
114	2	1	0	0	0		0	0	0
114	3	1	0	0			0	0	0
114	4	1	0	0	0			0	0
114	5	1	0	0				0	0
114	6	1	0	0				0	0
114	7	1	1	0				0	0
114	8	1	1	0				0	0
114	9	1	1	0	0		0	0	0
114	10	1	1	0	1			0	0
118	1	1	1	0	1		1	0	0
118	2	1	1	0	1		0	0	0
118	3	1	1	0	1		0	0	0
118	4	1	1	0	0		0	0	0
118	5	1	0	0	1	1	1	0	0
118	6	1	0	0	0	0	1	0	0
118	7	1	0	0			0	0	0
118	8	1	0	0	1	0	1	0	0
119	1	1	1	0	0		0	0	0
119	2	1	1	0				0	0
119	3	1	0	0	0	0	1	0	0
119	4	1	0	0	0	1	0	0	0
119	5	1	0	0	0	0	0	0	0
119	6	1	0	0	0	0	1	0	0
119	7	1	0	0	0	0	1	0	0
119	8	1	0	0				0	0
119	9	1	0	0				0	0
119	10	1	0	0				0	0
132	1	0	0	1	1	0	1	0	0
132	2	0	0	0	0	0	0	0	0
132	3	0	0	0	0	0	1	0	0
132	4	0	0	0	0		0	0	0
132	5	0	0	0	0	0	0	0	0
132	6	0	1	0	1		0	0	0
132	7	0	1	0	0		0	1	0
132	8	0	1	0				0	0
132	9	0	1	0				0	0
132	10	0	1	0	0		0	0	1
133	1	0	1	1				0	0
133	2	0	1	0	0		0	0	1
133	3	0	1	0	0		0	0	1
133	4	0	1	0	0		0	0	1
133	5	0	1	0				0	0
133	6	0	1	0	0		1	0	0
134	1	0	0	0				0	1
134	2	0	0	0				0	0
134	3	0	0	0	0			0	0
134	4	0	0	0				0	0
136	1	0	0	0	0	0	0	0	0
136	2	0	0	0		1	1	0	0
136	3	0	0	0	0	0	0	0	1
136	4	0	0	0	1	1	1	0	1
136	5	0	1	0	1		0	0	0
139	1	0	1	0	0		0	0	0
139	2	0	1	0	1		0	0	0
139	3	0	1	0	0		0	0	0
139	4	0	1	0	0		0	0	0
139	7	0	0	0	0	0	0	0	0
139	8	0	0	0	0		0	0	0
139	9	0	0	0				0	0
4321	1	0	1	0			0
4321	2	0	1	0
4321	3	0	0	0	1	0	0
4321	4	0	0	0	0	0	0
4360	1	0	1	0			0
4360	2	0	1	0			0
4360	3	0	1	0			0
4360	5	0	0	0		0	0
4360	6	0	0	0	0	0	1
4360	7	0	0	0	0	0	0
4361	1	0	1	0	0		0
4361	2	0	1	0	0		0
4361	3	0	1	0	0		1
4361	6	0	0	0	0	1	0
4361	7	0	0	1	0	0	0
4361	8	0	0	0	0	0	0
4361	9	0	0	1	0	0	0
13310	6	0	0	0	0	0	1		0
13310	7	0	0	0	0	1	0		0
13310	8	0	0	0	0	0	1		0
13310	9	0	0	0	0	0	1		0
13371	1	0	1	0	0		0		1
13371	2	0	1	0	0				1
13371	3	0	1	0	0				0
13371	4	0	1	0	0				0
13371	5	0	0	0	0	1	0		0
13371	6	0	0	0	0	0	0		0
13371	7	0	0	0	0	0	1		0
13371	8	0	0	0	0	0	0		0
13372	1	0	1	0			0		0
13372	2	0	1	0			0		0
13372	3	0	1	0			0		0
13372	4	0	1	0			0		0
13372	6	0	0	0	0	0	0		0
13372	7	0	0	0	0	0	0		0
13372	8	0	0	0	0	0	0		0
13372	9	0	0	0	0	0	0		0
14221	1	2	1	0	0		0	1	0
14221	2	2	1	0	0		0	0	1
14221	3	2	1	0	0		1	0	0
14221	4	2	1	0	0		0	0	0
14221	5	2	0	0	0	0	1	1	0
14222	2	2	1	0	0		0
14222	3	2	1	0	1		0
14222	4	2	1	0	0		0
14222	5	2	1	0	0		0	0	0
14222	6	2	1	0	0		0	0	0
14222	7	2	1	0	0		0	0	0
14222	8	2	0	0	1	0	0	0	0
14223	1	2	1	0	0		1	0	1
14223	2	2	1	0	0		0	0	0
14223	3	2	1	0	0		0	0	1
14223	4	2	0	0	0	0	1	0	1
14224	1	2	0	0			0	0	0
14224	2	2	0	0		1	0	0	0
14224	3	2	0			0
14225	1	2	1	0	0		0	0	0
14225	2	2	1	0	0		0	0	0
14225	3	2	1	0	0		0	0	0
14225	4	2	1	0	0		0	0	0
14225	7	2	1	0				1	0
14225	8	2	0	0
14225	9	2	0	0	0	0	1
14225	10	2	0	0	0	0	0	0	0
14226	1	2	1	0				0	0
14226	2	2	1	0				0	0
14226	3	2	1	0				0	0
14226	4	2	0	0				1	0
14226	5	2	0	0				0	0
14226	6	2	0	0	0	0	0	0	1
14226	7	2	0	0	1	1	0	0	0
14226	8	2	0	0	1	0	0	0	0
14227	1	2	1	0				0	0
14227	2	2	1	0				0	0
14227	4	2	1	0				0	1
14227	5	2	1	0				1	0
14310	1	0	1	0	0		0	1	0
14310	2	0	1	0	0		0	0	1
14310	7	0	0	0	0	0	0	0	1
14310	8	0	0	0	0	0	0	0	1
14310	9	0	0	0	1	0	0	0	1
14310	10	0	0	0	0	0	0	0	1
14312	1	0	1	0			0	0	1
14312	2	0	1	0	0		1	0	0
14312	3	0	1	0	0		1	0	0
14312	5	0	0	0				0	1
14314	1	0	1	0	1			0	0
14314	2	0	1	0	0			0	1
14316	1	0	1	0	0			0	0
14316	2	0	1	0	0			0	0
14316	3	0	1	0	0			0	0
14316	4	0	1	0	0			0	1
14316	6	0	0	0				0	0
14317	1	0	1	0	0			0	0
14317	2	0	1	0	0			0	1
14317	3	0	1	0	0			0	1
14317	4	0	0	0				0	0
14317	5	0	0	0				0	0
14318	1	0	1	0	0			0	1
14318	2	0	1	0	0			0	1
14318	3	0	0	0				0	0
14319	1	0	1	0				0	1
14319	2	0	1	0				0	1
14319	3	0	1	0				0	0
14319	4	0	1	0				0	1
14319	5	0	1	0				0	0
14319	6	0	1	0				0	1
14319	7	0	1	0				0	1
14319	8	0	0	0				0	0
14319	9	0	0	0				0	0
14319	10	0	0	0				0	1
14319	11	0	0	0				0	0
14320	1	0	1	0				0	0
14320	2	0	1	0				0	0
14320	3	0	1	0				0	0
14320	4	0	0					0	0
14320	5	0	0					0	0
14320	6	0	0					0	0
15201	8	2	0	0	1	1	1
15202	9	2	0	0	1	0	0
15202	10	2	0	0	0	1	0
15206	7	2	0	0	0	0	0
15207	4	2	0	0	0	0	1
15207	5	2	0	0	0	0	0
15732	1	0	1		0		0	0	0
15732	2	0	1		0		0	0	0
15732	3	0	1		0		0	0	0
15732	4	0	1		0		0	0	0
15732	5	0	1		1		0	0	0
15732	9	0	0		1	0	0	1	0
15732	10	0	0		0	0	0	0	0
15732	11	0	0		0	0	0	0	0
15732	12	0	0		0	0	0	0	0
15732	13	0	0		1	0	0	0	0
15733	1	0	1	0			0
15733	2	0	1	0	0		0	0	0
15733	3	0	1	0	0		1	0	0
15733	4	0	1	0	0		0	0	0
15733	5	0	1		0		0	1	0
15733	7	0	0	0	0	0	0	0	1
15733	8	0	0	0	0	0	0	1	0
15733	9	0	0	0	0	0	0	0	1
15733	10	0	0		0	0	0	1	0
15733	11	0	0	0	0	0	0	0	0
15733	12	0	0	0	0	0	0	1	0
15733	14	0	0	0	0	0	0	1	0
15733	15	0	0	0	0	0	0
15736	1	0	1		0		0	0	0
15738	1	0	1		0		0	1	0
15738	2	0	1		0		0	0	0
15738	3	0	1		0		0	0	0
15738	4	0	1		0		0	0	0
15738	5	0	1		1		0	0	0
15738	7	0	1		0		0	0	0
15738	8	0	0		0	0	0	1	0
15738	9	0	0		1	0	0	1	0
15738	10	0	0		1	1	0	1	0
15738	11	0	0		0	0	0	0	0
15738	12	0	0		0	0	0	0	0
15738	13	0	0		1	0	0	1	0
15738	14	0	0		1	0	0	1	0
15738	15	0	0		1	1	0	1	0
15738	16	0	0		0	0	0	1	0
15739	1	0	1		1		0	0	1
15739	2	0	1		0		1	0	0
15739	3	0	1		0		1	0	0
15739	4	0	1		1		1	1	0
15739	5	0	0		0	0	1	0	0
15771	1	3	1		0		0	1	0
15771	2	3	1		1		0	0	0
15771	3	3	1		0		0	0	0
15771	4	3	1	0	1		0	1	0
15771	5	3	1	0	0		0	0	0
15771	6	3	0	0	0	0	0	1	0
15771	7	3	0	0	0	1	0	1	0
15771	8	3	0	0	1	1	0	0	0
15771	9	3	0	0	0	0	0	0	0
15771	10	3	1		1		0	0	0
15771	11	3	0	0	0	0	0	1	0
15771	12	3	0		1	0	0	0	1
15771	13	3	0	0	0	1	1	1	0
15771	14	3	0		0	0	1	1	0
15772	1	3	1		1		0	0	1
15772	2	3	1	0	0		0	0	1
15772	3	3	1	0	0		0	0	1
15772	4	3	1		1		0	0	1
15772	5	3	1	0	0		0	0	1
15772	6	3	0	0	0	0	0	0	1
15772	7	3	0	0	0	0	0	0	0
15773	1	3	0		0	0	1	0	1
15773	2	3	0		0	0	0	0	0
15773	3	3	0		0	0	0	0	0
15773	4	3	0		0	0	0	0	0
15773	5	3	0		0	0	0	0	1
15773	6	3	0		0	0	1	0	0
15774	1	3	1	0	0		0	0	1
15774	2	3	1	0	1		0	0	0
15774	3	3	1	0	0		1	0	0
15774	4	3	1	0	0		0	0	1
15774	5	3	1	0	0		0	0	1
15774	6	3	0		1	0	1	0	1
15774	7	3	0	0	1	0	1	0	1
15775	1	3	1		0		0	1	0
15775	2	3	1		0		0	1	0
15775	3	3	1		0		0	0	0
15775	4	3	1		0		0	1	0
15775	5	3	1		0		0	1	0
15775	6	3	1		0		0	1	0
15775	7	3	1		0		0	1	0
15775	8	3	1		0		0	0	0
15775	9	3	0		0	0	1	1	0
15775	10	3	0		0	0	0	1	0
15775	11	3	0		0	0	0	1	0
15775	12	3	0		0	0	0	1	0
15775	13	3	0		0	0	0	1	0
15775	14	3	0		0	0	0	1	0
15775	15	3	0		0	0	0	0	0
15776	1	3	1		0		0
15776	2	3	1	0	0		0	0	0
15776	3	3	1		0		0	0	1
15776	4	3	1		0		0	0	0
15776	5	3	0		0	0	1	0	0
15776	6	3	0	1	0	1	1	0	0
15776	7	3	0	1	0	0	0	1	0
15776	8	3	0	1	0	0	0	0	0
15776	9	3	0	1	0	0	0	1	0
15776	10	3	0	1	0	1	1	0	0
43121	1	0	1	0	1		1
43121	2	0	1	0			0
43121	3	0	1	0	0		0
43121	6	0	0	0	0	0	0
43121	7	0	0	0	0	1	0
43121	8	0	0	0	0	0	0
43121	9	0	0	0	0	1	0
43132	1	0	1	0	0		0
43132	2	0	1	1			0
43132	3	0	1	1	0		0
43132	7	0	0	1	0	1	0
43132	9	0	0	1	1	0	0
43132	10	0	0	0	1	0	0
43181	1	0	1	0	0		0
43181	2	0	1	0			0
43181	3	0	1	0
43181	5	0	0	0	0	0	0
43181	6	0	0	0		0	0
43181	7	0	0	0		1	0
43181	8	0	0	0	0	0	0
43190	1	0	1	0	0		0
43190	2	0	1	0			0
43190	3	0	1	0			1
43190	5	0	0	0	1	0	0
43190	6	0	0	0	0	0	0
133110	1	0	1	0	0		0		0
133110	2	0	1	0			0		0
133110	3	0	1	0	0		0		0
133110	4	0	1	0			0		0
133202	1	0	1	0			0		0
133202	2	0	1	0			0		0
133202	6	0	0	0	0	1	0		0
133202	7	0	0	0	1	0	1		0
133202	8	0	0	0	1	0	0		0
133202	9	0	0	0	0	0	0		0
133230	1	0	1	0					0
133230	2	0	1	0	0		0		0
133230	3	0	1	0	0		0		0
133230	4	0	1	0	0		0		0
133230	10	0	0	0	0	0	0		0
133230	11	0	0	0		0	0		0
133231	1	0	1	0	0		0		0
133231	2	0	1	0			0		0
133231	3	0	1	0			0		0
133231	4	0	1	0			0		0
133231	7	0	0	0	0	1	0		1
133231	8	0	0	0	0	0	0		0
133231	9	0	0	0	0	0	0		0
133231	10	0	0	0	0	0	0		0
133231	11	0	0	0			0		0
133231	12	0	0	0	0	1	0		0
133260	1	0	1	0			0		0
133260	2	0	1	0			1		0
133260	3	0	1	0			0		1
133260	4	0	1	0			0		0
133260	5	0	1	0			0		1
133260	6	0	0	0	0	0	0		0
133260	7	0	0	0	0	0	0		0
133260	8	0	0	0	0	0	0		1
133260	9	0	0	0	1	0	0		1
133260	10	0	0	1	0	1	0		0
142210	1	2	1	0
142210	2	2	1	0
142210	3	2	1	0
142210	4	2	1	0
142210	5	2	1	0
142210	6	2	1	0
142210	7	2	1	0
142210	8	2	1	0
142210	9	2	0	0
142210	10	2	0	0
142210	11	2	0	0
142211	1	2	1	0				0	1
142211	2	2	1	0				0	0
142211	3	2	1	0				0	0
142211	4	2	0	0	0	0	0	0	1
142213	1	2	1
142216	1	2	1	1				0	0
142216	2	2	1	0				1	0
142216	3	2	1	1				0	0
142216	4	2	1	0				0	0
142216	5	2	1	0				0	0
142216	6	2	1	0				0	0
142216	9	2	0					0	1
157311	1	0	1					0	0
157311	2	0	1		0		0	0	0
157311	3	0	1		0		0	0	0
157311	4	0	1		0		0	0	0
157311	5	0	0	0	0		0	0	0
416132	1	4	1	1	0		0
416132	2	4	1	0	1
416191	1	4	1	1	1		1
416191	2	4	1	1	1		1
416191	3	4	1	1	1		0
416260	1	4	1	0	1		0
416260	2	4	1	0	0		1
416260	3	4	1	1	1		1
416132	3	4	0	1	1	0	0
416132	4	4	0	1	0	0	1
416191	7	4	0	0	1	0	0
416191	8	4	0	0	1	0	0
416191	11	4	0	0	0	0	1
416111	1	4	0	0	1	0	1
416111	2	4	0	1		0	0
416260	6	4	0	0	1	1	0
416260	7	4	0	0	0	0	0
416260	8	4	0	0	1	1
416260	9	4	0	1	1	1	1
131311110	1	5	1	0			0		0
131311110	2	5	1	0	0				1
131311110	3	5	1	0			0		0
131311110	4	5	1	0	1		1		1
131311110	5	5	1	0	1		1		1
1313772	1	5	1	0	0		0		0
1313772	3	5	1	0	1		0		0
1313772	4	5	1	0	0		0		0
1313772	5	5	1	0	0		1		0
131311111	1	5	1	0	1		0		0
131311111	2	5	1	0	0		1		0
131311111	3	5	1	0	0		0		0
131311111	4	5	1	0			0		0
131311111	5	5	1	0			1		0
131310100	1	5	1	0			1		0
131310100	2	5	1	0			1		0
131310100	3	5	1	1			0		0
131310100	4	5	1	1			0		0
131311110	6	5	0	0	0	0	1		0
131311110	7	5	0	0	1	0	0		0
131311110	8	5	0	0	1	0	0		0
1313772	6	5	0	0	0	0	1		0
1313772	7	5	0	0	0	0	1		0
1313772	8	5	0	1	0	1	0		0
131311111	6	5	0	0	0	0	0		0
131311111	7	5	0	0	0	0	0		0
131311111	8	5	0	0	0	0	1		0
131310100	6	5	0	0	0	0	1		0
131310100	7	5	0	0	0	0	1		0
131310100	8	5	0	0	1	0	1		0
