# Supplementary material for: Pesticides and transgenerational inheritance of pathologies: Designing, analysing and reporting rodent studies
Source: PLoS One. 2020 Oct 1;15(10):e0228762. doi: 10.1371/journal.pone.0228762 (PMC7529424; doi:10.1371/journal.pone.0228762)
Supplement: S2 Dataset — (XLS) [file pone.0228762.s005.xls]

## Sheet: Sheet1
F0ID	Litter	F2NUM	Group	Sex	Pub	TestOvary	Prostate	Kid	Lean	Obese
112	11205	1	1	1	0	0		0	0	0
112	11205	2	1	1	0	0		0	0	0
112	11205	3	1	1	0	0		0	0	0
112	11205	4	1	0	0	1	0	0	0	0
112	11205	5	1	0	0	1	1	0	0	0
112	11205	6	1	0	0	1	0	0	0	0
112	11208	1	1	1	0				1	0
112	11208	2	1	1	0				0	0
112	11208	3	1	1	0				1	0
112	11208	4	1	1	0				1	0
112	11208	5	1	1	0				0	0
112	11208	6	1	0	0			0	0	0
112	11208	7	1	0	0			0	0	0
112	11208	8	1	0	0			0	0	0
112	11208	9	1	0	0			0	0	0
113	11301	1	1	1	0	0		1	0	0
113	11301	2	1	1	0	0		1	0	0
113	11301	3	1	1	0	0		0	0	1
113	11301	4	1	1	0				0	0
113	11301	5	1	1	0				0	0
113	11301	6	1	0	0	1	0	0	0	0
113	11301	7	1	0	0			0	0	0
113	11301	8	1	0	0	1	0	0	0	0
113	11301	9	1	0	0	0	0	0	0	0
113	11301	10	1	0	1	1	1	0	0	0
113	11304	1	1	1	0	0		0	0	0
113	11304	2	1	1	0	0		0	0	0
113	11304	3	1	1	0				0	0
113	11304	4	1	1	0				0	0
113	11304	5	1	1	0	1		0	0	0
113	11304	6	1	0	0	0	0	0	0	0
113	11304	7	1	0	0	1	0	0	0	0
113	11304	8	1	0	0	0	0	0	0	0
113	11304	9	1	0	0	0	0	0	0	0
113	11304	10	1	0	0			0	0	0
114	11402	1	1	1	0				0	0
114	11402	2	1	1	0	0		0	0	0
114	11402	3	1	1	0	1		0	0	0
114	11402	4	1	1	1				0	0
114	11402	5	1	1	0				0	0
114	11402	6	1	0	0	0	0	0	0	0
114	11402	7	1	0	0	1	0	0	0	0
114	11402	8	1	0	0	0	0	0	0	0
114	11402	9	1	1	0				0	0
114	11402	10	1	0	0	0	0	0	0	0
114	11403	1	1	1	1	0		0	0	1
114	11403	2	1	1	0	1		0	0	0
114	11403	3	1	1	0	1		1	0	0
114	11403	4	1	1	1	0		0	0	0
114	11403	5	1	1	1				0	0
114	11403	6	1	0	0	0	1	0	0	0
114	11403	7	1	0	0	0	0	0	0	0
114	11403	8	1	0	0	0	0	0	0	0
114	11403	9	1	0	1			0	0	0
114	11403	10	1	0	1			0	0	0
118	11809	1	1	1	0	0		0	0	0
118	11809	2	1	1	0	0		0	0	1
118	11809	3	1	1	0	0		0	0	0
118	11809	4	1	0	1	1	1	0	0	0
118	11809	5	1	0	1			0	0	0
118	11809	6	1	0	0	1	1	0	0	0
118	11809	7	1	0	0			0	0	0
118	11810	1	1	1	0				0	0
118	11810	2	1	1	0				0	0
118	11810	3	1	1	0				0	1
118	11810	4	1	1	0				0	0
118	11810	5	1	0	0			0	0	0
119	11907	1	1	1	0	0		0	0	0
119	11907	2	1	1	0	0		0	1	0
119	11907	3	1	1	0	0		0	1	0
119	11907	4	1	1	0				0	0
119	11907	5	1	1	0				0	0
119	11907	6	1	1	0				0	0
119	11907	7	1	0	0	1	0	0	0	0
119	11907	8	1	0	0	1	0	0	0	1
119	11907	9	1	0	0			0	0	0
119	11907	10	1	0	0			0	0	1
119	11911	1	1	1	0				0	0
119	11911	2	1	1	0				1	0
119	11911	3	1	1	0				0	1
119	11911	4	1	1	0				0	1
119	11911	5	1	0	0	0	0	0	0	1
119	11911	6	1	0	0	1	1	0	0	0
119	11911	7	1	0	0	0	0	1	0	0
119	11911	8	1	0	0			0	0	0
119	11911	9	1	0	0			0	0	0
119	11911	10	1	0	0				0	0
132	13201	1	0	1	0	0		1	0	0
132	13201	2	0	1	0			0	0	0
132	13201	3	0	1	1	0		0	0	0
132	13201	4	0	1	0	0		0	0	1
132	13201	5	0	1	1			0	0	1
132	13201	6	0	0	0	1	1	0	0	1
132	13201	7	0	0	0	1	0	0	1	0
132	13203	1	0	1	0	0		0	0	1
132	13203	2	0	1	0	0		0	0	0
132	13203	3	0	0	0	0	0	0	0	0
132	13205	1	0	1	0			0	0	0
132	13210	1	0	1	0			0	0	1
132	13210	2	0	1	0			0	0	0
132	13210	3	0	1	0			0	0	0
132	13210	4	0	1	0			0	0	0
132	13210	5	0	0	0	0	0	0	0	0
132	13210	6	0	0	0	0	0	0	1	0
136	13602	1	0	1	0	1		0	0	0
136	13602	2	0	1	0	0		0	0	0
136	13602	3	0	1	0	1		1	0	0
136	13602	4	0	0	0	0	0	0	0	0
136	13602	5	0	0	0	0	1	0	0	0
136	13602	6	0	0	1	0	1	0	0	1
136	13612	1	0	1	0	0		0	0	0
136	13612	2	0	1	0	0		0	0	0
136	13612	3	0	1	0	1		0	0	0
136	13612	4	0	1	0	0			0	0
136	13612	5	0	1	0				0	0
136	13612	6	0	0	0	0	0	0	0	0
136	13612	7	0	0	0	0	0	0	0	0
136	13612	8	0	0	0	0	1	0	0	0
139	13906	1	0	1	0	1		1	0	0
139	13906	2	0	1	0	0		0	1	0
139	13906	3	0	1	0	0		0	0	1
139	13906	4	0	0	0	0	0	0	0	0
139	13906	5	0	0	0	0	0	0	0	0
139	13906	6	0	0	0
139	13906	7	0	0	0
139	13906	8	0	0	0
139	13911	1	0	1	1	1		0	0	0
139	13911	2	0	1	1	0		0	0	0
139	13911	3	0	0	0	0	0	0	0	1
14221	1422102	1	3	1	0	0		1	0	0
14221	1422102	2	3	1	0	1		0	0	0
14221	1422102	3	3	1	0	0		0	0	0
14221	1422102	4	3	1	0				0	0
14221	1422102	5	3	0	0	0	0	0	0	0
14221	1422102	6	3	0	0	1	0	1	0	0
14221	1422102	7	3	0	0	0	0	0	0	0
14222	1422203	2	3	0	0	0	1	0	0	1
14222	1422203	3	3	0	0	0	0	1	0	0
14222	1422203	1	3	1	0	0		0	0	1
14223	1422304	1	3	1	0	0		0	0	1
14223	1422304	2	3	1	0	0		1	0	1
14223	1422304	3	3	1	0	0		0	0	0
14223	1422304	5	3	0	1	0		0	0	0
14223	1422304	6	3	0	1
14226	1422605	1	3	1	0	0		0	1	0
14226	1422605	2	3	1	0	0		0	0	0
14226	1422605	3	3	1	0	0		0	0	0
14226	1422605	4	3	1	0	0		0	1	0
14226	1422605	5	3	1	0				1	0
14226	1422605	6	3	1	0				1	0
14226	1422605	7	3	1	0
14226	1422605	8	3	1	0
14226	1422605	10	3	0	0
14226	1422605	11	3	0	0	0	0	0	0	0
14226	1422605	12	3	0	0	0	0	0	0	0
14226	1422605	13	3	0	0	1	0	0	0	0
14226	1422607	1	3	1	0	0		0	0	0
14226	1422607	2	3	0	0	1	0	0	0	0
14227	1422706	1	3	0	0	1	0	1	1	0
14310	1431007	1	0	1	0	0		0	0	0
14310	1431007	2	0	1	1	0		0	0	0
14310	1431007	3	0	1	0	0		0	0	0
14310	1431007	4	0	0	0	0	0	0	0	0
14310	1431007	5	0	0	0	1	0	0	0	0
14310	1431007	6	0	0	0
14310	1431007	7	0	0	0
14310	1431008	1	0	1	0			0	0	0
14310	1431008	2	0	1	1	1		0	0	0
14310	1431008	3	0	1	0	0		0	0	1
14310	1431008	4	0	1	0	0		0	0	0
14317	1431713	1	0	1	0				0	0
14317	1431713	2	0	1	0				0	0
14317	1431713	3	0	1	0				0	0
14317	1431713	4	0	1	0				1	0
14317	1431713	5	0	1	0				1	0
14317	1431713	6	0	0	0	0	0		1	0
14317	1431713	7	0	0	0				1	0
14317	1431713	8	0	0	0	0	0		1	0
14317	1431713	11	0	0	0
14317	1431713	12	0	0	0
14318	1431816	1	0	1	0				0	0
14318	1431816	2	0	0	0				0	0
14318	1431816	3	0	0	0				1	0
14318	1431816	4	0	0	0				1	0
14318	1431816	5	0	0	0				0	0
14318	1431817	1	0	1	0				0	0
14318	1431817	2	0	1	0				0	0
14318	1431817	3	0	1	0				0	0
14318	1431817	4	0	0	0				0	0
14318	1431817	4	0	1	0
14318	1431817	5	0	1	0
14318	1431817	5	0	0	0				0	0
14318	1431817	6	0	0					0	0
14318	1431817	7	0	0					0	0
14318	1431817	8	0	0					0	0
14318	1431817	9	0	0					0	0
14318	1431817	10	0	0					0	0
14319	1431919	2	0	1	0
14319	1431919	2	0	1	0
14319	1431919	3	0	0	0				0	0
14319	1431919	4	0	0	0				0	1
14319	1431919	5	0	0					0	1
14319	1431919	6	0	0					0	0
14320	1432020	1	0	1	0				0	0
14320	1432020	3	0	1	0
14320	1432020	4	0	1					0	0
14320	1432020	5	0	1	0				0	0
14320	1432020	6	0	1	0				0	0
14320	1432020	7	0	1	0
14320	1432020	9	0	1	0				0	0
14320	1432020	10	0	0					1	0
14320	1432020	11	0	0					1	0
14320	1432020	12	0	0					0	0
14320	1432021	1	0	1	0				0	0
14320	1432021	3	0	1	0				0	0
14320	1432021	4	0	0	1				0	0
14320	1432021	5	0	0					0	0
14320	1432021	6	0	0					0	0
14320	1432021	7	0	0	1				0	0
14320	1432021	8	0	0					0	0
14320	1432021	9	0	0	1
14320	1432022	1	0	1	0				0	0
14320	1432022	2	0	1	0
14320	1432022	3	0	1	0				0	0
14320	1432022	4	0	1					0	0
14320	1432022	6	0	1					0	0
14320	1432022	7	0	0	0				0	0
14320	1432022	8	0	0	0				0	0
14320	1432022	9	0	0					0	0
14320	1432022	10	0	0	0				0	0
14320	1432022	11	0	0	0				0	1
14320	1432022	12	0	0					0	0
15221	1522101	1	3	1	0	0		0	0	0
15221	1522101	2	3	1	0	0		0	0	0
15221	1522101	3	3	1	0	0		0	0	0
15221	1522101	4	3	1	0	0		0	0	0
15221	1522101	5	3	0	0	1	0	0	0	0
15221	1522101	6	3	0	0	0	0	0	0	0
15221	1522101	7	3	0	0	1	0	0	0	0
15221	1522101	8	3	0	0	0	1	0	0	0
15221	1522101	9	3	0	0	1	0	0	0	0
15221	1522101	10	3	0	0	1	0	0	0	0
15221	1522102	1	3	1	0
15221	1522102	2	3	1	0	0		0	0	0
15221	1522102	3	3	1	0	0		0	0	1
15221	1522102	4	3	1	0	0		0	0	0
15221	1522102	5	3	1	0	0		0	0	0
15221	1522102	6	3	0	0	1	0	0	0	0
15221	1522102	7	3	0	0	1	0	0	0	0
15221	1522102	9	3	0	0	1	1	0	0	0
15221	1522103	1	3	1	0	1		0	0	0
15221	1522103	2	3	1	0	1		0	0	0
15221	1522103	3	3	1	0	1		0	0	0
15221	1522103	4	3	1	0	0		0	0	0
15221	1522103	5	3	1	0	0		0	0	0
15221	1522103	6	3	1	0
15221	1522103	7	3	1	0
15221	1522103	9	3	0	0	0	1	0	0	0
15221	1522103	10	3	0	0	0	0	0	0	0
15222	1522204	1	3	1	0				0	0
15222	1522204	2	3	1	0				0	0
15222	1522204	3	3	1	0				1	0
15222	1522204	4	3	1	1				1	0
15222	1522204	5	3	1	0				1	0
15222	1522204	6	3	1	0				0	0
15732	1573206	1	0	1		1		0	0	0
15732	1573206	2	0	1	1	0		0	0	0
15732	1573206	3	0	1	1	0		0	1	0
15732	1573206	4	0	1		0		0	0	0
15732	1573206	5	0	0		0	0	0	0	0
15732	1573206	6	0	0		0	0	0	0	1
15732	1573206	7	0	0		0	1	0	1	0
15732	1573207	3	0	0	0	1	0	0
15732	1573207	4	0	0		0	0	0
15732	1573207	5	0	0	0	1	0	0
15733	1573305	1	0	1				1
15733	1573305	2	0	1		0		1	0	0
15733	1573305	3	0	1		0		0	0	0
15733	1573305	4	0	1		0		1	0	0
15733	1573305	5	0	1		1		0	0	0
15733	1573305	6	0	1		0		0	0	0
15733	1573305	7	0	1		1		0	0	0
15733	1573305	8	0	0		0	1	0	0	0
15733	1573305	9	0	0	0	0	0	1	0	0
15733	1573305	10	0	0		0	0	0	0	0
15733	1573305	11	0	0		1	0	0	0	0
15733	1573305	12	0	0	0	0	0	0	0	0
15736	1573604	1	0	1	0	0		0	1	0
15736	1573604	2	0	1		0		0	0	1
15736	1573604	3	0	1		0		0	0	0
15736	1573604	4	0	1		0		0	0	0
15736	1573604	5	0	1	0	0		0	0	0
15736	1573604	6	0	1		0		0	0	0
15736	1573604	7	0	0	0	0	0	0	0	0
15736	1573604	8	0	0		0	0	0	0	0
15736	1573604	9	0	0	0	0	0	0	0	1
15736	1573604	10	0	0		0	0	0	0	0
15771	1577105	3	2	1					0	1
15771	1577105	4	2	1		1		0	0	1
15771	1577105	5	2	1	0	1		0	0	0
15771	1577105	6	2	1	0	1		0	0	1
15771	1577105	7	2	1	0	1		0	0	1
15771	1577105	8	2	0	0	0	1	0	0	0
15771	1577105	9	2	0	0	1	0	0	0	0
15771	1577105	10	2	0		1	0	1	0	0
15771	1577107	2	2	1		0		0	0	1
15771	1577107	3	2	1		1		0	0	1
15771	1577107	4	2	1	0	0		0	0	0
15771	1577107	5	2	1		0		0	0	1
15771	1577107	6	2	0	0	1	0	0	0	0
15771	1577107	7	2	0	0	0	0	0	0	1
15771	1577107	8	2	0	0	1	0	0	0	0
15771	1577107	9	2	0	0	0	0	0	0	0
15771	1577107	10	2	0	0	1	0	0	0	1
15772	1577203	2	2	1		1		0	0	0
15772	1577203	3	2	1		1		0	0	1
15772	1577203	4	2	1	0	0		0	0	0
15772	1577203	5	2	1		0		0	0	1
15772	1577203	6	2	0	1	1	0	0	0	1
15772	1577203	7	2	0	1	0	0	1	1	0
15772	1577203	8	2	0	1	0	0	0	0	1
15772	1577203	9	2	0	1	1	0	0	0	1
15772	1577206	1	2	1		0		0	0	0
15772	1577206	2	2	1		1		0	0	0
15774	1577404	1	2	1		1		0	0	0
15774	1577404	2	2	1		0		1	0	0
15774	1577404	3	2	1		0		0	0	1
15774	1577404	4	2	1		0		0	0	0
15774	1577404	5	2	1		0		1	0	1
15774	1577404	6	2	0		1	0	0	0	1
15774	1577404	7	2	0		0	0	1	0	1
15774	1577404	8	2	0		1	0	1	0	0
15774	1577404	9	2	0		1	0	0	0	1
15774	1577404	10	2	0		0	0	0	0	1
15775	1577501	1	2	1	1	0		0	0	1
15775	1577501	2	2	1	1	0		0	0	0
15775	1577501	3	2	1	1	0		0	0	0
15775	1577501	4	2	1	1	0		0	0	0
15775	1577501	5	2	0		1	1	1	0	0
15775	1577501	6	2	0		0	0	1	0	0
15775	1577501	7	2	0		1	0	1	0	1
15775	1577502	1	2	1	1	1		0	0	0
15775	1577502	2	2	1	1	1		0	0	0
15775	1577502	3	2	1	1	1		1	0	0
15775	1577502	4	2	0		0	0	0	0	0
15775	1577502	5	2	0		0	0	0	0	1
15775	1577502	7	2	0	1	0	1	1	0	0
15775	1577502	8	2	0	1	1	0	0	1	0
15775	1577502	9	2	0	1	0	0	0	0	1
15775	1577502	10	2	0	1	1	1	1	0	0
15776	1577608	1	2	1	0	0		1	0	0
15776	1577608	2	2	0	1	0	0	1	0	0
15776	1577609	1	2	1		1		0	0	0
15776	1577609	3	2	1	0	1		0	0	1
15776	1577609	4	2	0	1	0	0	0	0	1
152214	15221403	2	3	1					0	1
152214	15221403	3	3	1					0	0
152214	15221403	4	3	1					0	0
152214	15221403	5	3	1					0	1
152214	15221403	6	3	0					0	1
152214	15221403	7	3	0					0	0
152214	15221403	8	3	0					0	0
152214	15221403	9	3	0					0	1
152214	15221403	10	3	0					0	1
152215	15221504	2	3	1					1	0
152215	15221504	4	3	1					0	0
152215	15221504	5	3	0					1	0
152215	15221504	6	3	0					0	0
152215	15221504	7	3	0					0	0
152215	15221504	8	3	0					0	0
152215	15221504	9	3	0					0	0
152215	15221504	10	3	0					0	1
152215	15221505	2	3	1					0	0
152215	15221505	4	3	1					0	1
152215	15221505	5	3	0					0	1
152215	15221505	6	3	0					0	0
152215	15221505	7	3	0					0	0
152215	15221505	8	3	0					0	0
152215	15221505	9	3	0					0	0
152215	15221505	10	3	0					0	1
152225	15222508	6	3	0					0	1
152225	15222508	7	3	0					1	0
152225	15222508	8	3	0					0	1
152225	15222508	9	3	0					0	0
152225	15222508	10	3	0					0	1
152225	15222509	1	3	1					0	1
152225	15222509	2	3	1					0	1
152225	15222509	3	3	1					0	1
152225	15222509	4	3	1					0	1
152225	15222509	5	3	1					0	1
157310	15731002	1	0	1		1		0	1	0
157310	15731002	2	0	1	0	0		1	1	0
157310	15731002	3	0	1	0	0		0	0	0
157310	15731002	4	0	1	0	0		0	0	0
157310	15731002	5	0	1	0	0		0	0	0
157310	15731002	6	0	1	0	0		0	0	0
157310	15731002	7	0	1	0	0		0	0	1
157310	15731002	8	0	1	0	0		0	1	0
157310	15731002	9	0	1	0	0		0	0	0
157310	15731002	10	0	0	0	0		0	0	0
157310	15731002	11	0	0	0	0		0	0	0
157310	15731002	12	0	0		0		0	0	1
157310	15731002	13	0	0		1		1	0	0
157310	15731002	14	0	0	0	0		0	0	0
157310	15731002	15	0	0	0	1		0	1	0
157310	15731002	16	0	0	0	0		0	0	0
