# Supplementary material for: Pesticides and transgenerational inheritance of pathologies: Designing, analysing and reporting rodent studies
Source: PLoS One. 2020 Oct 1;15(10):e0228762. doi: 10.1371/journal.pone.0228762 (PMC7529424; doi:10.1371/journal.pone.0228762)
Supplement: S3 Dataset — (XLS) [file pone.0228762.s006.xls]

## Sheet: Sheet1
F0ID	Litter	F3NUM	Group	Sex	Pub	TestOvary	Prostate	Kid	Lean	Obese
112	11206	1	1	1	0	0		0	1	0
112	11206	2	1	1	0	0		0	1	0
112	11206	3	1	1	0	0		0	1	0
112	11206	4	1	1	0				1	0
112	11206	5	1	1	0				1	0
112	11206	6	1	1	0				0	0
112	11206	7	1	1	0				0	0
112	11206	8	1	0	0	1	0	0	1	0
112	11206	9	1	0	0	0	0	0	0	0
112	11209	1	1	1	0	0		0	0	0
112	11209	2	1	1	0	0		0	1	0
112	11209	3	1	1	0	0		0	0	0
112	11209	4	1	1	0				0	0
112	11209	5	1	1	0				0	0
112	11209	6	1	0	0	1	0	0	0	0
112	11209	7	1	0	0	0	0	0	1	0
112	11209	8	1	0	0	0	0	0	0	0
112	11209	9	1	0	0	0	0	0	0	0
112	11209	10	1	0	0	0	0	0	0	0
112	11209	11	1	0	0	0	0	0	0	0
112	11211	1	1	1	0	0		0	0	0
112	11211	2	1	1	0	0		0	0	0
112	11211	3	1	1	0	0		0	1	0
112	11211	4	1	1	0				0	0
112	11211	5	1	0	0	0	0	1	0	0
112	11211	6	1	0	0	0	1	1	0	0
112	11211	7	1	0	0	0	0	0	0	0
112	11211	8	1	0	0	0	0	1	1	0
112	11211	9	1	0	0	0	0	1	0	0
113	11301	1	1	1	0	0		0	0	0
113	11301	2	1	1	0	0		0	1	0
113	11301	3	1	1	0				0	0
113	11301	4	1	1	0				0	0
113	11301	5	1	0	0	1	0	0	1	0
113	11301	6	1	0	0	0	0	0	0	0
113	11303	1	1	1	0	0		1	1	0
113	11303	2	1	0	0	0	0	0	1	0
113	11308	1	1	1	0				1	0
113	11308	2	1	1	0				0	0
113	11308	3	1	1	0				0	0
113	11308	4	1	1	0				1	0
113	11308	5	1	1	0				1	0
113	11308	6	1	1	0				1	0
113	11308	7	1	1	0				0	0
113	11308	8	1	1	0				0	0
113	11308	9	1	0	1	0	0	0	0	0
113	11308	10	1	0	1	1	0	0	0	0
113	11308	11	1	0	1	0	0	0	0	0
113	11308	12	1	0	1	0	0	0	0	0
113	11308	13	1	0	1	1	0	0	1	0
113	11308	14	1	0	1	0	0	0	0	0
113	11310	1	1	1	0	1		0	1	0
113	11310	2	1	0	0	0	0	1	0	0
113	11310	3	1	0	0	0	0	0	0	0
113	11310	4	1	0	0	0	0	0	0	0
113	11310	5	1	0	0	1	0	0	0	1
113	11310	6	1	0	0	0	1	0	0	1
113	11313	1	1	1	0	0		0	1	0
113	11313	2	1	1	0	1		0	1	0
113	11313	3	1	1	0	0		0	1	0
113	11313	4	1	1	0				1	0
113	11313	5	1	1	0				1	0
113	11313	6	1	1	0				1	0
113	11313	7	1	1	0				1	0
113	11313	8	1	0	0	1	1	0	1	0
113	11313	9	1	0	0	0	0	0	0	0
114	11404	1	1	1	0	0		0	0	0
114	11404	2	1	1	0	0		0	0	0
114	11404	3	1	0	0	0	0	0	0	1
114	11404	4	1	0	0	0	0	0	0	0
114	11404	5	1	0	0	0	0	0	0	0
114	11404	6	1	0	0	0	0	0	0	0
114	11404	7	1	0	0	0	0	0	0	0
114	11404	8	1	0	0	0	0	0	0	0
118	11802	1	1	1	0	1		0	1	0
118	11802	2	1	1	0	0		0	0	0
118	11802	3	1	1	0	0		0	1	0
118	11802	4	1	1	1				1	0
118	11802	5	1	1	1				0	0
118	11802	6	1	1	0				1	0
118	11802	7	1	0	0	0	0	0	0	0
118	11802	8	1	0	0	1	0	0	0	0
118	11802	9	1	0	0	1	0	0	0	0
118	11802	10	1	0	0	1	0	0	0	0
118	11802	11	1	0	0	1	0	0	1	0
119	11905	1	1	1	1	1		0	1	0
119	11905	2	1	1	1	0		0	0	0
119	11905	3	1	1	1				1	0
119	11905	4	1	1	1				1	0
119	11905	5	1	1	1				1	0
119	11905	6	1	1	1				1	0
119	11905	7	1	0	1	0	1	0	1	0
119	11905	8	1	0	1	0	0	0	0	0
119	11905	9	1	0	1	0	0	0	0	0
119	11905	10	1	0	1	1	0	1	1	0
119	11907	1	1	1	1	0		0	1	0
119	11907	2	1	1	1	1		0	1	0
119	11907	3	1	1	1	0		0	1	0
119	11907	4	1	0	0	0	0	0	1	0
119	11907	5	1	0	0	0	0	0	0	0
119	11907	6	1	0	0	0	0	0	1	0
119	11907	7	1	0	0	0	0	1	1	0
119	11907	8	1	0	0	0	0	1	1	0
119	11907	9	1	0	0	0	0	0	0	0
119	11912	1	1	1	0	0		0	0	0
119	11912	2	1	1	0	0		0	0	0
119	11912	3	1	1	0	0		0	0	0
119	11912	4	1	1	0				0	0
119	11912	5	1	1	0				1	0
119	11912	6	1	0	0	0	0	0	1	0
119	11912	7	1	0	0	0	0	0	0	0
119	11912	8	1	0	0	0	0	0	0	1
119	11912	9	1	0	0	0	0	0	0	0
119	11912	10	1	0	0	0	0	0	0	0
132	13207	1	0	1	0	0		0	0	0
132	13207	2	0	1	0	0		0	0	0
132	13210	1	0	1	0	1		0	0	0
132	13210	2	0	1	0	1		0	0	0
132	13210	3	0	1	0	1		0	0	0
132	13210	4	0	1	0	0		0	0	0
132	13210	5	0	1	0	0		0	0	1
132	13210	6	0	1	0	0		0	0	0
132	13210	7	0	0	0
132	13210	8	0	0	0
132	13210	9	0	0	0	0	0	0	0	0
132	13210	10	0	0	0	0	0	0	0	0
136	13601	1	0	1	1	0		0	0	0
136	13601	2	0	0	1
136	13601	3	0	0	1
136	13601	4	0	0	1	0	0	0	0	1
136	13601	5	0	0	1	0	0	0	0	0
136	13601	6	0	0	0	0	0	0	0	1
136	13601	7	0	1	0	0		0	0	0
136	13601	8	0	1	1	1		0	0	0
136	13611	1	0	1	0	0		0	0	0
136	13611	2	0	1	0	1		0	0	0
136	13611	3	0	1	0	0		0	0	0
136	13611	4	0	1	0	0		0	0	0
136	13611	5	0	1	0	1		0	0	0
136	13611	7	0	0	0	0	0	0	0	0
136	13611	8	0	0	0	0	0	0	0	0
136	13611	9	0	0	0	0	0	1	0	0
139	13912	1	0	1	0	0		0	0	0
139	13912	2	0	1	0	0		0	0	0
139	13912	3	0	1	0	0		0	0	0
139	13912	4	0	1	0			0	1	0
139	13912	5	0	1	0	0		0	0	1
139	13912	6	0	0	0
139	13912	7	0	0	0
139	13912	8	0	0	0	0	0	0	0	0
139	13912	9	0	0	0	0	0	0	0	0
139	13912	10	0	0	0	0	0	0	0	0
139	13913	1	0	1	0	0		0	0	0
139	13913	2	0	1	0	0		0	0	0
139	13913	3	0	1	0	0		0	0	0
139	13913	4	0	1	0	0		0	0	0
139	13913	5	0	0	0
139	13913	6	0	0	0
139	13913	7	0	0	0
139	13913	8	0	0	0	0	0	0	0	1
139	13913	9	0	0	0	0	0	0	0	0
4321	432104	2	0	1	0			0		0
4321	432104	3	0	1	0			0		0
4321	432104	4	0	1	0			0		0
4321	432104	5	0	1	0					0
4321	432104	6	0	1	0					0
4321	432104	9	0	0	0	0	1	0		0
4321	432104	10	0	0	0	0	0	0		0
4321	432104	11	0	0	0	0	0	0		0
4321	432104	12	0	0	0					0
4321	432104	13	0	0	0					0
4321	432107	2	0	1	0			0		0
4321	432107	3	0	1	0					0
4321	432107	4	0	1	0					0
4321	432107	5	0	1	0					0
4321	432107	6	0	1	0					0
4321	432107	9	0	0	0	0		1		0
4321	432107	10	0	0	0	0	0	0		0
4321	432107	11	0	0	0	0	0	0		0
4321	432110	2	0	1	0					0
4321	432110	3	0	1	0			0		0
4321	432110	4	0	1	0			0		0
4321	432110	9	0	0	0	0	0	0		0
4321	432110	10	0	0	0		0	0		0
4321	432110	11	0	0	0	0	0	0		0
4321	432110	12	0	0	0	1	0	0		0
4321	432110	13	0	0	0		0			0
4321	432112	2	0	1	0					0
4321	432112	3	0	1	0			0		0
4321	432112	6	0	0	0	0	0	0		0
4321	432112	7	0	0	0	1	1	0		0
4321	432112	8	0	0	0	1	0	0		0
4361	436101	2	0	1	0			0		0
4361	436101	3	0	1	0			0		0
4361	436101	4	0	1	0			0		0
4361	436101	5	0	1	0					0
4361	436101	8	0	0	0	1		0		0
4361	436101	9	0	0	0		0	0		0
4361	436101	10	0	0	0		0	1		0
4361	436109	2	0	1	0					0
4361	436109	3	0	1	0				0	0
4361	436109	4	0	1	1				0	0
4361	436109	5	0	1						0
4361	436109	11	0	0	0	0	0			0
4361	436109	12	0	0	0	0				0
4361	436109	13	0	0	1	0				0
4361	436119	1	0	1	0					0
4361	436119	2	0	1	0			0		0
4361	436119	3	0	1	0					0
4361	436119	4	0	0	0	0		0		0
4361	436119	5	0	0	0	0	0			0
4361	436119	6	0	0	0	0	0	0		0
13310	1331007	1	0	1	0	0		0		0
13310	1331007	2	0	1	0			0		1
13310	1331007	6	0	0	0	0	0	0		0
13310	1331007	7	0	0	0	0	0	0		0
13310	1331018	1	0	1	0	0		0		0
13310	1331018	2	0	0	0	0	0	0		0
13310	1331019	1	0	1	0	0		0		0
13310	1331019	2	0	1	0	0		0		0
13310	1331019	5	0	0	0	0	0	0		1
13310	1331019	6	0	0	0	1	0	1		0
13310	1331021	1	0	1	0	0		0		0
13310	1331021	5	0	0	0	0	1	0		0
13371	1337102	1	0	1	1	0		0		0
13371	1337102	2	0	1	1	0		0		0
13371	1337102	10	0	0	0	0	0	0		0
13371	1337102	11	0	0	0	0	0	0		0
13371	1337103	1	0	1	0	0		0		0
13371	1337103	2	0	1	0	0		0		0
13371	1337103	6	0	0	0	1	0	0		0
13371	1337103	7	0	0	0	1	0	0		0
13371	1337106	8	0	0	0	0	1	1		0
13371	1337117	1	0	1	0	0		0		0
13371	1337117	4	0	0	1	0	0	0		0
13371	1337122	1	0	1	0			0		0
13371	1337122	8	0	0	0	0	0	0		0
13372	1337208	7	0	0	0	1	0	0		0
13372	1337208	8	0	0	0	0	0	0		0
13372	1337212	1	0	1	0			0		0
13372	1337212	4	0	0	0	0	0	0		1
13372	1337220	1	0	1	0	0		0		0
13372	1337220	9	0	0	0	0	0	0		1
13372	1337220	10	0	0	0					0
13771	1377113	1	0	1	0			0		0
13771	1377113	5	0	0	0	0	1	0		0
13771	1377114	1	0	1	0			0		0
13771	1377114	4	0	0	0	0	0	0		0
13771	1377115	1	0	1	0			0		0
13771	1377115	3	0	0	0	1	0	0		0
14231	1423101	3	3	0	0	1	1	0	0	1
14231	1423101	4	3	0	0	0	0	1	0	0
14231	1423104	5	3	0	0	0	1	1	0	0
14231	1423104	6	3	0	0	0	0	1	1	0
14231	1423104	7	3	0	0	1	0	0	0	0
14231	1423104	8	3	0	0
14231	1423104	9	3	0	0
14231	1423104	10	3	0	0
14231	1423104	11	3	0	0
14231	1423104	12	3	0	0
14231	1423101	1	3	1	0	0		0	0	0
14231	1423101	2	3	1	0	0		1	0	1
14231	1423104	1	3	1	0	0		0	0	0
14231	1423104	2	3	1	0	0		0	1	0
14231	1423104	3	3	1	0	0		0	0	1
14231	1423104	4	3	1	0	1		0	0	0
14232	1423203	7	3	0	0	0	0	1	0	1
14232	1423203	8	3	0	0	1	1	0	0	0
14232	1423203	9	3	0	0
14232	1423203	10	3	0	0
14232	1423203	1	3	1	0	1		0	0	0
14232	1423203	2	3	1	0	0		0	0	0
14232	1423203	3	3	1	0	0		0	0	1
14232	1423203	4	3	1	0	0		1	0	1
14232	1423203	5	3	1	0				0	0
14232	1423203	6	3	1	0				0	0
14233	1423302	5	3	0	0	0	1	0	0	1
14233	1423302	6	3	0	0	0	0	0	0	0
14233	1423302	7	3	0	0
14233	1423302	8	3	0	0
14233	1423308	6	3	0	0	0	0	1	1	0
14233	1423308	7	3	0	0	1	0	1	0	0
14233	1423308	8	3	0	0
14233	1423302	1	3	1	0	0		0	0	0
14233	1423302	2	3	1	0	0		0	0	0
14233	1423302	3	3	1	0	0		0	0	0
14233	1423302	4	3	1	0	0		0	0	0
14233	1423308	1	3	1	0	1		1	0	0
14233	1423308	2	3	1	0	1		1	1	0
14233	1423308	3	3	1	0	1		0	1	0
14233	1423308	4	3	1	0	1		0	1	0
14233	1423308	5	3	1	0	1		1	1	0
14236	1423606	6	3	0	0	0	0	1	0	0
14236	1423606	7	3	0	0	1	0	1	0	0
14236	1423606	8	3	0	0
14236	1423607	2	3	0	0	1	0	1	1	0
14236	1423607	3	3	0	0
14236	1423606	1	3	1	0	0		1	0	0
14236	1423606	2	3	1	0	0		1	0	0
14236	1423606	3	3	1	0	1		0	0	0
14236	1423606	4	3	1	0	1		0
14236	1423606	5	3	1	0				0	0
14236	1423607	1	3	1	0	0		0	0	1
14310	1431002	1	0	1	0	0		1	0	0
14310	1431002	2	0	1	0	0		0	0	1
14310	1431002	3	0	1	0	0		0	0	0
14310	1431002	4	0	1	0	1		0	0	0
14310	1431002	5	0	0	0
14310	1431002	6	0	0	0
14310	1431002	7	0	0	0
14310	1431002	8	0	0	0	0	0	0	0	0
14310	1431002	9	0	0	0	0	0	0	0	0
14310	1431002	10	0	0	0	0	0	0	0	1
14310	1431003	1	0	1	0	1		0	0	0
14310	1431003	2	0	1	0	0		0	0	0
14310	1431003	3	0	1	0	0		0	0	0
14310	1431003	4	0	1	0	1		1	0	0
14310	1431003	5	0	1	0			0	1	0
14310	1431003	6	0	0	0
14310	1431003	7	0	0	0
14310	1431003	8	0	0	0	0	0	0	0	0
14310	1431003	9	0	0	0		0	1	1	0
14310	1431003	10	0	0	0	0	0	0	0	0
14317	1431704	1	0	1					0	0
14317	1431704	2	0	1					0	0
14317	1431704	3	0	1					1	0
14317	1431704	4	0	1					0	0
14317	1431704	5	0	1					0	0
14317	1431704	6	0	1					1	0
14317	1431704	7	0	0	0	0	0	0	1	0
14317	1431704	8	0	0	0	0	0	0	1	0
14317	1431704	9	0	0	0	0	0	0	1	0
14317	1431704	10	0	0					0	0
14317	1431705	1	0	1					1	0
14317	1431705	2	0	1					0	0
14317	1431705	3	0	1					0	0
14317	1431705	4	0	1					0	0
14317	1431705	5	0	0	0	0	0	0	1	0
14317	1431705	6	0	0	0	0	0	0	0	0
14317	1431705	7	0	0	0	1	1	0	1	0
14317	1431705	9	0	0	0	0	0	0	0	1
14317	1431705	13	0	0					0	0
14317	1431705	14	0	0					0	0
14317	1431706	1	0	1					0	0
14317	1431706	2	0	1					0	0
14317	1431706	3	0	1					0	0
14317	1431706	4	0	1					0	0
14317	1431706	5	0	1					0	1
14317	1431706	6	0	1					0	1
14317	1431706	7	0	1					0	1
14317	1431706	9	0	0		0	0	0	0	0
14317	1431706	10	0	0	0	1	0	0	0	0
15231	1523113	1	3	1	0				0	0
15231	1523113	2	3	1	0				0	0
15231	1523113	3	3	1	0				0	0
15232	1523210	2	3	1					0	0
15232	1523210	3	3	1					1	0
15232	1523210	4	3	1					0	0
15232	1523210	5	3	1					0	0
15232	1523209	1	3	1					0	0
15232	1523209	2	3	1					0	0
15733	1573302	1	0	1		0		1	1	0
15733	1573302	2	0	1		0		0	0	0
15733	1573302	3	0	1		0		1	1	0
15733	1573302	4	0	1		0		1	0	1
15733	1573302	5	0	1		0		0	0	1
15733	1573302	6	0	1	0	1		0	1	0
15733	1573302	7	0	0	0	0	0	0	0	0
15733	1573302	8	0	0	0	0	0	1	1	0
15733	1573303	1	0	1		1			0	0
15733	1573303	3	0	1		0		0	0	0
15733	1573303	4	0	1		0		0	1	0
15733	1573303	5	0	1		0		0	0	0
15733	1573303	6	0	1		0		0	1	0
15733	1573303	7	0	0	0	1	0	0	0	1
15733	1573303	8	0	0	0	0	1	0	0	0
15733	1573303	9	0	0	0	0	0	0	0	0
15733	1573303	10	0	0	0	1	0	0	0	1
15736	1573604	1	0	1		0			0	1
15736	1573604	2	0	1	0	0		0	0	0
15736	1573604	3	0	1		0		0	0	1
15736	1573604	4	0	1		0		0	1	0
15736	1573604	5	0	1		0		0	1	0
15736	1573604	6	0	1	0	0		0	0	0
15736	1573604	7	0	0	0	0	0	0	0	0
15736	1573604	8	0	0	0	0	0	1	0	1
15736	1573604	9	0	0	0	0	0	0	0	0
15736	1573607	1	0	1	0	0			0	0
15736	1573607	2	0	1	0	0		0	0	1
15736	1573607	3	0	1	0	0		0	0	0
15736	1573607	4	0	0		0	0	1	0	1
15736	1573607	4	0	1	0	0		0	0	0
15736	1573607	5	0	0	0	0	0	0	0	1
15771	1577102	1	2	1	0	1		0	0	0
15771	1577102	2	2	1	0	1		0	0	1
15771	1577102	3	2	1	0	1		0	0	1
15771	1577102	4	2	1		0		0	0	0
15771	1577102	5	2	1		1		0	0	1
15771	1577102	6	2	1		1		0	0	0
15771	1577102	7	2	0		0	0	0	0	1
15771	1577102	8	2	0		0	0	0	0	1
15771	1577102	9	2	0		0	1	0	0	0
15771	1577102	10	2	0		1	0	0	0	0
15771	1577106	1	2	1		1		0	1	0
15771	1577106	2	2	1		0		1	0	1
15771	1577106	3	2	1		0		0	0	1
15771	1577106	4	2	0	0	0	0	0	0	1
15771	1577106	5	2	0	0	1	0	1	0	1
15771	1577106	6	2	0	0	0	0	0	0	1
15771	1577106	7	2	0	0	0	0	1	0	0
15771	1577106	8	2	0	0	0	1	0	0	0
15772	1577208	1	2	1	0	1		1	0	1
15772	1577208	2	2	1	0	1		1	0	0
15772	1577208	3	2	0	0	0	0	0	0	0
15772	1577208	4	2	0	0	0	0	0	0	0
15772	1577208	5	2	0	0	0	0	0	0	1
15772	1577208	6	2	0	0	1	1	0	0	0
15772	1577208	7	2	0	0	0	0	1	0	0
15772	1577208	8	2	0	0	0	1	0	0	0
15774	1577404	1	2	1	0	0		0
15774	1577404	2	2	1	0	0		1	0	0
15774	1577404	3	2	1		0		1	0	0
15774	1577404	4	2	0	0	0	0	0	0	1
15774	1577404	5	2	0	0	0	0	1	0	0
15774	1577404	6	2	0	0	0	0	0	0	0
15774	1577404	7	2	0	0	1	0	1	0	1
15774	1577404	8	2	0	0	1	1	1	0	0
15774	1577404	9	2	0	0	1	0	1	0	1
15774	1577404	10	2	0
15774	1577404	11	2	0					0	1
15775	1577501	1	2	1		0		1	0	1
15775	1577501	2	2	1		1		0	0	1
15775	1577501	3	2	1		0		0	0	0
15775	1577501	4	2	1		1		0	0	0
15775	1577501	5	2	1		0		0	0	1
15775	1577501	6	2	0		0	0	0	0	1
15775	1577501	7	2	0	0	0	0	1	0	0
15775	1577501	8	2	0	0	1	0	1	0	0
15775	1577501	9	2	0		0	0	0	0	1
15775	1577501	10	2	0	0	0	0	0	0	0
15775	1577507	1	2	1	0	0		0	0	0
15775	1577507	2	2	1		0		0
15775	1577507	3	2	1	0	0		1	0	0
15775	1577507	4	2	1		0		1	0	1
15775	1577507	5	2	1	0	1		0	0	0
15775	1577507	6	2	0	0	0	1	1	0	1
15775	1577507	7	2	0	0	0	0	0	0	1
15775	1577509	1	2	1		0			0	0
15775	1577509	2	2	1		0			0	1
15775	1577509	3	2	1		0			0	0
15775	1577509	4	2	0	0	0	1	0	0	1
15775	1577509	5	2	0	0	0	1	0	0	1
15776	1577603	1	2	1	0	0		0	0	0
15776	1577603	2	2	1		0		1	0	1
15776	1577603	3	2	1	0	0		1	1	0
15776	1577603	6	2	0	0	0	0	0	0	0
15776	1577603	7	2	0	0	1	0	0	0	0
15776	1577603	8	2	0	0	0	0	0	0	0
15776	1577603	9	2	0	0	0	0	0	0	1
15776	1577603	10	2	0	0	0	1	0	0	0
15776	1577603	11	2	0		0	0	0	0	0
15776	1577605	1	2	1	0	0		1	0	0
15776	1577605	2	2	1	0	0		1
15776	1577605	3	2	1	0	1			0	0
15776	1577605	4	2	0	0	0	0	0	0	0
15776	1577605	5	2	0	0	0	0	0	0	1
15776	1577605	6	2	0	0	0	1	0	0	0
15776	1577605	7	2	0	0	0	1	0	0	0
15776	1577605	8	2	0	0	0	1	0	0	0
15776	1577605	9	2	0	0	0	0	0	0	1
15776	1577605	10	2	0	0	0	0	1	0	0
15776	1577605	11	2	0	0	0	1	0	0	0
43121	4312103	2	0	1	0			1		0
43121	4312103	3	0	1	0			0		0
43121	4312103	6	0	0	0	0	0			0
43121	4312103	7	0	0	0	0	0			0
43121	4312111	2	0	1	0					0
43121	4312111	3	0	1	0			0		0
43121	4312111	4	0	1	0			0		0
43121	4312111	5	0	1	0			0		0
43121	4312111	6	0	1	0					0
43121	4312111	8	0	1	0					0
43121	4312111	9	0	0	0	0		0		0
43121	4312111	10	0	0	0	0	1	0		0
43121	4312111	11	0	0	0	0	0	0		0
43121	4312113	1	0	1	0			0		0
43121	4312113	2	0	1	0					0
43121	4312113	3	0	1	0			0		0
43121	4312113	4	0	0	0	0	0	0		0
43121	4312115	2	0	1	1			0		0
43121	4312115	3	0	1	1			1		0
43121	4312115	4	0	1	1			1		0
43121	4312115	5	0	1	0			0		0
43121	4312115	7	0	0	1	0	0	0		0
43121	4312115	8	0	0	1	0	1	0		0
43121	4312115	9	0	0	1	0	0	0		0
43181	4318108	2	0	1	0					0
43181	4318108	3	0	1	0			0		0
43181	4318108	4	0	1	0			0		0
43181	4318108	5	0	1	0					0
43181	4318108	7	0	0	0	0	0	0		0
43181	4318108	8	0	0	0	0	0	0		0
43181	4318117	2	0	1						0
43181	4318117	3	0	1				0		0
43181	4318117	4	0	1				0		0
43181	4318117	6	0	0	0		0	0		0
43190	4319002	2	0	1	0			0		0
43190	4319002	3	0	1	0			0		0
43190	4319002	4	0	1	0					0
43190	4319002	5	0	1	0					0
43190	4319002	11	0	0	0	0	0	0		0
43190	4319002	12	0	0	0	0	0	0		0
43190	4319002	13	0	0	0	0		0		0
43190	4319005	2	0	1	0			1		0
43190	4319005	3	0	1	0			0		0
43190	4319005	4	0	1	0			0		0
43190	4319005	5	0	1	0			0		0
43190	4319005	6	0	1	0					0
43190	4319005	9	0	0	0	0		0		0
43190	4319005	10	0	0	0	0	0	0		0
43190	4319005	11	0	0	0	0	0	0		0
43190	4319006	2	0	1	0			1		0
43190	4319006	3	0	1	0			0		0
43190	4319006	6	0	0	0	0		0		0
43190	4319006	7	0	0	0	0	0	0		0
43190	4319006	8	0	0	0	1	0	0		0
43190	4319014	2	0	1	0					0
43190	4319014	3	0	1	0			0		0
43190	4319014	5	0	0	0	0	0	0		0
43190	4319014	6	0	0	0	0	0			0
43190	4319014	7	0	0	0	0	0	0		0
43190	4319016	2	0	1	0					0
43190	4319016	3	0	1	0			0		0
43190	4319016	4	0	1	0			0		0
43190	4319016	5	0	1	0					0
43190	4319016	9	0	0	0	0	0	0		0
43190	4319016	10	0	0	0	0	0	0		0
43190	4319016	11	0	0	0	0	0	0		0
43190	4319016	13	0	0	0					0
43190	4319018	2	0	1						0
43190	4319018	3	0	1				0		0
43190	4319018	4	0	1				0		0
43190	4319018	10	0	0			0	1		0
43190	4319018	11	0	0		1	0	1		0
43190	4319018	12	0	0		0		0		0
133202	13320201	1	0	1	0	0		1		0
133202	13320201	2	0	1	0	0		0		0
133202	13320201	5	0	0	0	0	0	0		0
133202	13320201	6	0	0	0	0	0	0		0
133202	13320209	1	0	1	0	0		1		0
133202	13320209	2	0	1	0			1		0
133202	13320209	5	0	0	0	0	0	0		1
133202	13320209	6	0	0	0	0	0	0		1
133230	13323004	1	0	1	0	0		0		0
133230	13323004	2	0	1	0	0		0		0
133230	13323004	4	0	0	0	0	1	1		1
133230	13323004	5	0	0	0	0	0	0		0
133230	13323010	1	0	1	0	0		0		0
133230	13323010	9	0	0	1	0	0	0		0
133230	13323010	10	0	0	0	0	0	0		1
133230	13323016	1	0	1	0	0		0		0
133230	13323016	2	0	1	0			0		0
133230	13323016	5	0	0	0	0	1	0		0
133230	13323016	6	0	0	0	0	0	0		0
152314	15231414	6	3	0	0	0	1	0	0	0
152314	15231414	7	3	0	0	1	0	1	0	0
152314	15231414	8	3	0	0	1	0	0	0	1
152314	15231414	9	3	0	0	0	1	0	0	1
152314	15231414	10	3	0	0
152314	15231414	11	3	0	0
152314	15231414	12	3	0	0
152314	15231414	13	3	0	0
152314	15231415	7	3	0	0	1	1	0	0	1
152314	15231415	8	3	0		1	1	0	0	0
152314	15231415	9	3	0	0	0	1	0	0	0
152314	15231415	10	3	0	0	1	0	0	0	0
152314	15231415	11	3	0	0	1	1	1	0	0
152314	15231414	1	3	1	0				0	1
152314	15231414	2	3	1	0				0	1
152314	15231414	3	3	1	0				0	0
152314	15231414	4	3	1	0				0	1
152314	15231414	5	3	1	0				0	1
152315	15231517	9	3	0		1	1		0	0
152315	15231519	7	3	0	0
152315	15231519	8	3	0	0
152315	15231515	1	3	1	0				0	1
152315	15231515	2	3	1	0				0	1
152315	15231515	3	3	1	0				0	1
152315	15231515	4	3	1	0				0	1
152315	15231515	5	3	1	0				0	0
152315	15231515	6	3	1	0				0	0
152315	15231517	1	3	1	0				0	1
152315	15231517	2	3	1	0				0	0
152315	15231517	3	3	1	0				0	1
152315	15231517	4	3	1	0				1	0
152315	15231517	5	3	1	0				1	0
152315	15231517	6	3	1	0				0	0
152315	15231517	7	3	1	0				0	0
152315	15231517	8	3	1	0				0	0
152315	15231519	1	3	1	0				0	0
152315	15231519	2	3	1	0				1	0
152315	15231519	3	3	1	0				1	0
152315	15231519	4	3	1	0				0	0
152315	15231519	5	3	1	0				0	0
152315	15231519	6	3	1	0				0	0
152325	15232520	5	3	0	0	0	0	0	0	0
152325	15232520	6	3	0	0	0	1	1	0	1
152325	15232520	7	3	0	0	0	1	1	0	0
152325	15232520	9	3	0	1
152325	15232520	1	3	1	0				0	0
152325	15232520	2	3	1	0				0	1
152325	15232520	3	3	1	0				0	0
152325	15232520	4	3	1	0				0	0
157310	15731001	2	0	1	0	0		0
157310	15731001	3	0	1		0		0	1	0
157310	15731001	4	0	1	0	1		1	1	0
157310	15731001	5	0	1	0	0		0	1	0
157310	15731001	6	0	1	0	1		0	0	0
157310	15731001	7	0	0	1	0	0	0	1	0
157310	15731001	8	0	0	1	0	1	0	0	0
157310	15731001	9	0	0	0	0	0	0	0	0
157310	15731001	10	0	0	0	0	1	0	0	0
416132	41613203	3	4	1	1	1		0
416132	41613205	2	4	1	0	1		0
416132	41613206	3	4	1	1	1		0
416132	41613212	1	4	1	0			0
416132	41613212	2	4	1	0			0
416132	41613212	3	4	1	0			0
416132	41613213	1	4	1	1
416132	41613213	3	4	1	1
416132	41613213	5	4	1	1
416132	41613213	6	4	1	1
416132	41613213	7	4	1	0
416132	41613203	7	4	0	0	0	0	0
416132	41613203	8	4	0	0	0	0	1
416132	41613203	9	4	0	0	0	0	0
416132	41613203	10	4	0	0
416132	41613206	6	4	0	0	1	0	0
416132	41613206	7	4	0	0	1	0	0
416132	41613206	8	4	0	0	0	0	0
416132	41613212	10	4	0	0	1	0	0
416132	41613212	11	4	0	0	0	0	0
416132	41613212	12	4	0	0	0	0	0
416132	41613212	13	4	0	0
416132	41613212	14	4	0	0
416132	41613213	12	4	0	0	0	1	0
416132	41613213	13	4	0	0	0	1	1
416132	41613213	14	4	0	0	0	0
416191	41619101	3	4	1	0			0
416191	41619101	4	4	1	0
416191	41619101	5	4	1	1	1		0
416191	41619101	6	4	1	0
416191	41619102	3	4	1	0	1		0
416191	41619104	2	4	1	0
416191	41619104	3	4	1	0	1		0
416191	41619107	3	4	1	1			0
416191	41619107	4	4	1	1			0
416191	41619107	5	4	1	1	1		0
416191	41619107	6	4	1	1
416191	41619110	2	4	1	0			0
416191	41619110	3	4	1	0
416191	41619110	4	4	1	0			0
416191	41619110	5	4	1	0			0
416191	41619110	6	4	1	0
416191	41619101	10	4	0	0	1	0	0
416191	41619101	11	4	0	0	0	0	0
416191	41619101	12	4	0	0	0	0	0
416191	41619102	7	4	0	0	0	0	1
416191	41619102	8	4	0	1	0	0	0
416191	41619102	9	4	0	0	0	1	0
416191	41619104	6	4	0	0	1	0	0
416191	41619107	11	4	0	0	0	1	0
416191	41619107	12	4	0	1	1	0	0
416191	41619107	13	4	0	1	0	1	0
416191	41619110	8	4	0	0
416260	41626008	3	4	1	1			0
416260	41626008	5	4	1	1			0
416260	41626008	6	4	1	1	1		0
416260	41626009	2	4	1	1			0
416260	41626009	3	4	1	1	1		0
416260	41626009	4	4	1	1
416260	41626009	5	4	1	1			0
416260	41626011	1	4	1				0
416260	41626011	2	4	1				0
416260	41626011	3	4	1				0
416260	41626005	4	4	0	0	0	0	0
416260	41626005	5	4	0	0	0	0	0
416260	41626005	6	4	0	0		0	0
416260	41626008	9	4	0	1	0	0	1
416260	41626008	10	4	0	1	0	0	0
416260	41626009	8	4	0	0	1	0	0
416260	41626009	9	4	0	0	0	0	0
416260	41626009	10	4	0	0	1	0	0
416261	41626111	6	4	0		1		0
416261	41626111	7	4	0		1		0
416261	41626111	8	4	0		1	0	0
1313772	131377203	7	5	0	0	1	0	0		0
1313772	131377206	6	5	0	0	0	0	0		1
1313772	131377206	7	5	0	0	0	0	1		1
1313772	131377203	1	5	1	0	1		1		0
1313772	131377206	1	5	1	0			0		0
1313772	131377206	2	5	1	0	0		0		0
13131111	1313111107	1	5	1	0	1		1		1
13131111	1313111107	2	5	1	0	0		1		1
13131111	1313111108	1	5	1	0	1		0		0
131310100	13131010009	4	5	0	0	0	1	0		1
131310100	13131010009	5	5	0	0	0	1	1		1
131310100	13131010014	7	5	0	1	1	1	0		0
131310100	13131010016	10	5	0	0	0	0	0		1
131310100	13131010016	11	5	0	0	0	0	0		0
131310100	13131010016	12	5	0	0	0	0	1		1
131310100	13131010009	1	5	1	0			1		0
131310100	13131010009	2	5	1	0	0		1		0
131310100	13131010014	1	5	1	1	1		1		0
131310100	13131010014	2	5	1	1			0		0
131310100	13131010016	1	5	1	0			1		1
131310100	13131010016	2	5	1	0			1		1
131310100	13131010016	3	5	1	0			0		1
131311110	13131111001	5	5	0	0	0	0	0		1
131311110	13131111001	6	5	0	0	1	0	0		0
131311110	13131111002	7	5	0	0	1	1	0		0
131311110	13131111002	8	5	0	0	0	0	0		0
131311110	13131111001	1	5	1	0	1		1		0
131311110	13131111001	2	5	1	0			0		0
131311110	13131111002	1	5	1	0	1		0		0
131311110	13131111002	2	5	1	0	1		0		0
131311111	13131111104	8	5	0	0	0	0	0		0
131311111	13131111105	6	5	0	0	0	0	0		0
131311111	13131111105	7	5	0	0	1	1	0		0
131311111	13131111107	6	5	0	0	0	0	1		1
131311111	13131111107	7	5	0	0	0	1	0		1
131311111	13131111108	2	5	0	0	1	0	1		0
131311111	13131111110	7	5	0	0	0	1	1		1
131311111	13131111110	8	5	0	0	0	1	0		1
131311111	13131111111	10	5	0	0	1	0	1		1
131311111	13131111112	5	5	0	0	1	0	1		1
131311111	13131111113	9	5	0	0	1	0	0		0
131311111	13131111113	10	5	0	0	0	0	0		0
131311111	13131111113	11	5	0	0	0	0	0		0
131311111	13131111115	7	5	0	0	0	0	0		0
131311111	13131111115	8	5	0	0	0	0	0		0
131311111	13131111115	9	5	0	0	0	0	0		0
131311111	13131111104	1	5	1	0	0		0		0
131311111	13131111105	1	5	1	0	0		0		0
131311111	13131111105	2	5	1	0	0		0		0
131311111	13131111110	1	5	1	0	0		0		0
131311111	13131111110	2	5	1	0	1		0		0
131311111	13131111111	1	5	1	0	0		1		0
131311111	13131111112	1	5	1	0	0		1		0
131311111	13131111113	1	5	1	0	1		1		0
131311111	13131111113	2	5	1	0	1		1		1
131311111	13131111113	3	5	1	0	1		1		0
131311111	13131111115	1	5	1	0			1		0
131311111	13131111115	2	5	1	0	1		0		1
131311111	13131111115	3	5	1	0			1		1
